# Supplementary material for: An improved suppression subtractive hybridization technique to develop species-specific repetitive sequences from Erianthus arundinaceus (Saccharum complex)
Source: BMC Plant Biol. 2018 Nov 6;18:269. doi: 10.1186/s12870-018-1471-6 (PMC6220460; doi:10.1186/s12870-018-1471-6)
Supplement: Supplementary file 4 — Table S1. Nucleotide sequences used in this study. (XLSX 9 kb) [file 12870_2018_1471_MOESM4_ESM.xlsx]

## Sheet: Sheet1
Table S1 The nucleotide sequences used in this study
Name	Chromosomal location	Nucleotide sequence(5’ - 3’)
EaSUB1	subtelomeric region	TAGTATTTGTGCAAACCTGGAGGCATTTTGACAAAAGGGGATGTCGCGCGAAATGAAATTGAGTCCCAAAACGGCCTTTTTAACAAGCCTCGCTGAAGATAATACTCAAATCGGGCACTATTTACTCGCTTTCCCTTTGGGCTAGTTGTTCAAATATATGGTTAACTAGTTGATGAAGAACCTAGAGTAGTCTTTGTGCCCACCTGGAGGCATTTTGACAAAAGGGGATGTCGCGCGAAATGAAGCTGAGTCCCAAAAACGGCATTTTTAGCAAGG
EaCEN1	centromeric region	GCCCGCTTCTCTCGCCACCGCCTTTCTCTGGTGGGCTTTTGGTTGGACCAGGGTTGCTTTCACGTAGGTGTTCG
EaSUB2	centromeric region	CTTCTTCATCAACTAGTTAACCATCAATTTGAACAACTAGCCCAAAGGGAATGTGAGTAAATAGTGCCCGAATCGAGTATTTTCTTCACCGGGGCTTGCTAAAGAGGCCGTTTTTGGGACTCGGTTTCATTTCGCGTGACATCCCCTTTTGTCAAAATGCCTCCAGGAGGGAACAAAGACTACTCTAGCTCTACAAACGGGATATGGGACGACGGAATTGTCACTTTCCGCTCTACTACCACAGATCCGGAATATAGAGGACATTCACAAGCAATCTAGGCTACCTAGAGTTGAGTAGTAGGAAGAGATGTGAGGGAGAGTTCGGAGAAGTGCCGGACCTGTCGGTAGTCTTCCCCTGCTTGTGCCTCGACGAACACCTGTACCTCAACAGATTCATTC…
EaCEN2	subtelomeric region	CTCGTTTCGATCCATTTGTAGTCTTTGTTTATGTTGGCGCAAGATTGGGGCACGGTTTCCGCCGAACGTAGCAGAAGACCGAAAATCAATTTTGTAGCCTCGATGTAGCTCTTAGGTGATGTGGATCAAGTCGAAGCTTCATCATCAGAATCTGAGGAGATGCCACCACCGGTCTCCAGACACCACTCTGTCTTGTTGGACCACCTCAACACTCGCCTCGAAGGATTAGAGGTCCACATAGGTAATATTCAAAATATTCTAACCACTCACGTGCAGAACACTACTTAGTGGCAGCAGCAACAACAACAGCAGATGTCCCAGATGAATGCACTGCTGAAGTTACAACATGACCAGCAGTTGGCATATTAGCGATCTTTGGGGTACAACCCCGATCCTTGA…
EaCEN3	centromeric region	CTTGTGCTACGTTCGGCGCAAACCATGCCCCGATCTTGCGACAACAATAACAATGATTCCAAACAGATCGAAACGAGCTGTTGGGAGCCGCTGTAAAAACCAGGGCGCTCTC
Note: the underline indicate the primer design sites.
